# Supplementary material for: Interpretable Machine Learning Analysis of Design Factors in Hydrogel Supercapacitors
Source: Gels. 2025 Jun 18;11(6):464. doi: 10.3390/gels11060464 (PMC12192259; doi:10.3390/gels11060464)
Supplement: Supplementary file 1 [file gels-11-00464-s001.zip]

Archive with 1 entries (1 files):
- gels-3705894-supplementary.pdf
